# Supplementary material for: Assessment of the Impact of Increased Physical Activity on Body Mass and Adipose Tissue Reduction in Overweight and Obese Children
Source: Children (Basel). 2023 Apr 23;10(5):764. doi: 10.3390/children10050764 (PMC10217524; doi:10.3390/children10050764)
Supplement: Supplementary file 1 [file children-10-00764-s001.zip]

Archive with 1 entries (1 files):
- children-2306093-supplementary.pdf
